# Supplementary material for: Bacillus velezensis HBXN2020 alleviates Salmonella Typhimurium infection in mice by improving intestinal barrier integrity and reducing inflammation
Source: eLife. 2024 Nov 19;13:RP93423. doi: 10.7554/eLife.93423 (PMC11575897; doi:10.7554/eLife.93423)
Supplement: Figure 1—figure supplement 1—source data 2. [file elife-93423-fig1-figsupp1-data2.zip]

Archive with 10 entries (8 files):
- Figure 1—figure supplement 1—source data 2/
- Figure 1—figure supplement 1—source data 2/Figure 1—figure supplement 1—source data 2/
- Figure 1—figure supplement 1—source data 2/Figure 1—figure supplement 1—source data 2/A.jpg
- Figure 1—figure supplement 1—source data 2/Figure 1—figure supplement 1—source data 2/B.jpg
- Figure 1—figure supplement 1—source data 2/Figure 1—figure supplement 1—source data 2/C.jpg
- Figure 1—figure supplement 1—source data 2/Figure 1—figure supplement 1—source data 2/D.jpg
- Figure 1—figure supplement 1—source data 2/Figure 1—figure supplement 1—source data 2/E.jpg
- Figure 1—figure supplement 1—source data 2/Figure 1—figure supplement 1—source data 2/F.jpg
- Figure 1—figure supplement 1—source data 2/Figure 1—figure supplement 1—source data 2/G.jpg
- Figure 1—figure supplement 1—source data 2/Figure 1—figure supplement 1—source data 2/H.jpg
