# Supplementary material for: Bacillus velezensis HBXN2020 alleviates Salmonella Typhimurium infection in mice by improving intestinal barrier integrity and reducing inflammation
Source: eLife. 2024 Nov 19;13:RP93423. doi: 10.7554/eLife.93423 (PMC11575897; doi:10.7554/eLife.93423)
Supplement: Figure 2—figure supplement 1—source data 2. [file elife-93423-fig2-figsupp1-data2.zip]

Archive with 20 entries (18 files):
- Figure 2—figure supplement 1—source data 2/
- Figure 2—figure supplement 1—source data 2/Figure 2—figure supplement 1—source data 2/
- Figure 2—figure supplement 1—source data 2/Figure 2—figure supplement 1—source data 2/A. pleuropneumoniae APP015.jpg
- Figure 2—figure supplement 1—source data 2/Figure 2—figure supplement 1—source data 2/A. pleuropneumoniae APP017.jpg
- Figure 2—figure supplement 1—source data 2/Figure 2—figure supplement 1—source data 2/C. perfringens CP002.jpg
- Figure 2—figure supplement 1—source data 2/Figure 2—figure supplement 1—source data 2/C. perfringens CP023.jpg
- Figure 2—figure supplement 1—source data 2/Figure 2—figure supplement 1—source data 2/C. perfringens CVCC2030.jpg
- Figure 2—figure supplement 1—source data 2/Figure 2—figure supplement 1—source data 2/E. coli ATCC25922.jpg
- Figure 2—figure supplement 1—source data 2/Figure 2—figure supplement 1—source data 2/E. coli ATCC35150.jpg
- Figure 2—figure supplement 1—source data 2/Figure 2—figure supplement 1—source data 2/E. coli EC024.jpg
- Figure 2—figure supplement 1—source data 2/Figure 2—figure supplement 1—source data 2/P. multocida PM002.jpg
- Figure 2—figure supplement 1—source data 2/Figure 2—figure supplement 1—source data 2/P. multocida PM008.jpg
- Figure 2—figure supplement 1—source data 2/Figure 2—figure supplement 1—source data 2/S. aureus ATCC29213.jpg
- Figure 2—figure supplement 1—source data 2/Figure 2—figure supplement 1—source data 2/S. aureus ATCC43300.jpg
- Figure 2—figure supplement 1—source data 2/Figure 2—figure supplement 1—source data 2/S. aureus S21.jpg
- Figure 2—figure supplement 1—source data 2/Figure 2—figure supplement 1—source data 2/S. Enteritidis SE006.jpg
- Figure 2—figure supplement 1—source data 2/Figure 2—figure supplement 1—source data 2/S. suis SC19.jpg
- Figure 2—figure supplement 1—source data 2/Figure 2—figure supplement 1—source data 2/S. suis SS006.jpg
- Figure 2—figure supplement 1—source data 2/Figure 2—figure supplement 1—source data 2/S. Typhimurium ATCC14028.jpg
- Figure 2—figure supplement 1—source data 2/Figure 2—figure supplement 1—source data 2/S. Typhimurium SL1344.jpg
