# Supplementary material for: Bacillus velezensis HBXN2020 alleviates Salmonella Typhimurium infection in mice by improving intestinal barrier integrity and reducing inflammation
Source: eLife. 2024 Nov 19;13:RP93423. doi: 10.7554/eLife.93423 (PMC11575897; doi:10.7554/eLife.93423)
Supplement: Figure 5—source data 2. [file elife-93423-fig5-data2.zip]

Archive with 2 entries (1 files):
- Figure 5—source data 2/
- Figure 5—source data 2/Figure 5—source data 2.pdf
